# Supplementary material for: Performance of GPT-3.5 and GPT-4 on standardized urology knowledge assessment items in the United States: a descriptive study
Source: J Educ Eval Health Prof. 2024 Jul 8;21:17. doi: 10.3352/jeehp.2024.21.17 (PMC11893186; doi:10.3352/jeehp.2024.21.17)
Supplement: Supplementary file 1 [file jeehp-21-17-dataset1.xlsx]

## Sheet: Sheet1
Question	Order	3.5 correct	4.0 correct	Category (0=NA, 1=endo, 2=sexual medicine, 3=onc, 4=peds, 5=recon, 6=neurourology)
1	1	N	Y	0
2	1	N	Y	4
3	2	N	N	6
4	1	N	N	3
5	2	Y	Y	0
6	3	Y	Y	0
7	1	N	N	3
8	1	N	Y	0
9	2	Y	Y	0
10	1	N	N	3
11	2	N	Y	0
12	2	N	Y	6
13	1	Y	Y	4
14	2	N	Y	5
15	1	Y	N	3
16	2	N	Y	3
17	2	N	N	4
18	2	Y	Y	3
19	1	N	N	4
20	1	Y	Y	0
21	1	Y	Y	4
22	2	N	Y	2
23	1	N	Y	4
24	1	N	N	6
25	1	Y	Y	1
26	2	Y	Y	5
27	2	N	N	0
28	2	Y	Y	0
29	1	N	Y	0
30	2	N	N	2
31	2	N	Y	5
32	2	Y	Y	4
33	2	Y	Y	6
34	2	N	N	3
35	2	N	N	2
36	2	Y	Y	3
37	1	N	N	0
38	2	N	N	2
39	1	Y	Y	3
40	1	Y	Y	2
41	1	Y	N	3
42	2	N	N	3
43	2	Y	Y	3
44	2	N	N	4
45	2	N	Y	6
46	2	N	N	2
47	1	N	N	3
48	1	Y	N	6
49	1	N	Y	3
50	1	N	Y	4
51	2	N	N	3
52	1	N	N	3
53	1	N	N	5
54	1	N	N	6
55	3	N	N	1
56	2	Y	N	3
57	1	N	N	3
58	1	N	N	3
59	1	N	N	4
60	1	N	N	2
61	1	N	N	5
62	1	N	N	2
63	2	N	N	1
64	2	N	N	4
65	1	N	Y	3
66	2	Y	Y	0
67	2	N	N	5
68	2	Y	Y	1
69	1	Y	Y	3
70	1	N	Y	3
71	1	Y	Y	0
72	2	N	N	6
73	1	N	Y	0
74	2	Y	Y	6
75	2	N	Y	6
76	2	N	N	5
77	2	N	N	5
78	1	N	N	6
79	1	N	N	2
80	1	Y	Y	3
81	1	Y	Y	2
82	2	N	N	3
83	1	Y	N	3
84	1	Y	N	2
85	1	N	N	5
86	2	N	Y	1
87	1	N	Y	3
88	1	N	Y	1
89	1	N	Y	2
90	1	N	Y	3
91	1	N	N	3
92	1	N	N	2
93	2	N	Y	3
94	1	Y	Y	0
95	1	Y	Y	3
96	1	Y	Y	1
97	2	N	N	0
98	2	N	N	1
99	2	Y	Y	5
100	1	N	Y	6
101	3	N	N	0
102	1	N	Y	2
103	1	Y	Y	0
104	2	Y	Y	4
105	1	N	N	5
106	3	N	N	3
107	1	N	Y	1
108	1	N	N	3
109	1	Y	N	4
110	1	N	N	4
111	1	N	Y	0
112	2	Y	N	3
113	1	N	Y	0
114	2	N	N	1
115	2	Y	N	4
116	1	N	N	3
117	1	Y	Y	2
118	1	Y	Y	0
119	1	Y	N	3
120	1	Y	N	0
121	2	N	Y	0
122	1	N	Y	0
123	2	Y	Y	3
124	1	N	N	1
125	2	Y	Y	3
126	1	N	Y	4
127	1	N	Y	0
128	1	N	Y	5
129	1	N	N	2
130	1	N	Y	4
131	2	N	N	1
132	2	Y	N	2
133	1	Y	N	3
134	1	N	Y	5
135	1	N	N	0
136	1	Y	N	1
137	3	Y	N	3
138	2	N	N	0
139	1	N	Y	3
140	3	N	N	4
141	2	N	N	3
142	1	N	Y	5
143	1	N	Y	3
144	1	N	Y	0
145	1	N	N	3
146	1	N	N	3
147	1	N	N	0
148	1	N	Y	2
149	1	N	Y	3
150	3	N	N	3
151	2	N	N	3
152	1	Y	Y	4
153	1	N	Y	1
154	1	N	N	3
155	2	Y	Y	0
156	1	N	Y	4
157	1	N	N	1
158	1	N	N	0
159	1	N	Y	4
160	1	N	N	0
161	1	N	Y	3
162	1	N	N	5
163	2	Y	N	3
164	1	N	N	0
165	1	Y	Y	3
166	1	N	N	0
167	1	Y	Y	3
168	2	N	N	4
169	1	N	Y	0
170	2	Y	Y	1
171	2	Y	N	0
172	3	N	N	3
173	1	N	Y	0
174	1	N	N	1
175	1	N	N	4
176	1	Y	Y	6
177	2	Y	Y	3
178	1	N	N	2
179	2	N	N	3
180	1	N	Y	6
181	2	N	N	4
182	2	Y	N	0
183	2	N	N	1
184	1	N	N	4
185	2	N	Y	2
186	2	Y	Y	2
187	1	N	N	1
188	1	N	N	0
189	1	N	N	2
190	2	N	Y	0
191	3	N	Y	4
192	2	N	N	4
193	2	N	N	3
194	2	N	N	0
195	2	N	N	2
196	1	N	Y	0
197	1	N	N	1
198	2	N	N	3
199	1	Y	N	3
200	1	N	N	5
201	2	Y	Y	5
202	1	N	Y	0
203	1	N	N	5
204	1	Y	Y	4
205	1	N	Y	4
206	1	N	N	3
207	1	N	N	1
208	2	Y	Y	4
209	1	N	N	0
210	1	N	N	3
211	1	Y	Y	6
212	2	N	N	1
213	1	N	N	0
214	1	Y	N	6
215	1	N	N	1
216	2	N	N	1
217	1	N	N	5
218	1	N	Y	0
219	2	N	Y	6
220	1	N	N	1
221	2	N	Y	4
222	2	Y	Y	3
223	1	Y	Y	6
224	1	Y	Y	3
225	2	N	Y	4
226	1	N	Y	6
227	2	Y	N	0
228	1	N	Y	3
229	2	Y	N	1
230	1	N	N	6
231	1	N	N	0
232	2	N	N	3
233	1	N	N	3
234	2	N	Y	6
235	2	N	Y	2
236	1	N	N	3
237	1	N	N	4
238	2	N	Y	3
239	1	N	Y	6
240	1	N	N	3
241	1	Y	N	0
242	1	N	N	6
243	2	Y	Y	4
244	1	N	N	0
245	1	N	N	0
246	1	N	N	5
247	2	Y	Y	0
248	1	N	N	1
249	1	N	N	3
250	1	Y	Y	5
251	1	Y	Y	3
252	1	N	N	0
253	1	N	N	0
254	1	N	Y	3
255	1	Y	Y	5
256	2	Y	Y	0
257	1	Y	Y	3
258	1	Y	Y	3
259	1	Y	Y	2
260	3	N	N	2
261	1	N	Y	2
262	2	N	N	2
263	1	N	N	3
264	2	N	N	1
265	2	N	N	3
266	1	N	Y	0
267	3	N	N	2
268	2	N	Y	2
269	1	Y	Y	3
270	2	Y	N	5
271	1	N	N	2
272	1	Y	Y	0
273	2	N	Y	6
274	1	N	N	3
275	2	N	Y	3
276	2	N	N	0
277	2	N	Y	2
278	1	N	N	2
279	2	N	Y	3
280	2	Y	N	3
281	1	N	Y	0
282	3	Y	Y	3
283	2	Y	Y	5
284	1	N	Y	4
285	1	N	Y	0
286	2	N	N	4
287	2	N	Y	3
288	1	N	Y	0
289	1	N	N	6
290	1	Y	Y	4
291	2	Y	Y	0
292	1	Y	N	1
293	1	Y	Y	0
294	3	N	Y	4
295	2	Y	Y	3
296	1	Y	Y	2
297	1	N	N	3
298	3	Y	N	4
299	2	N	N	4
300	1	N	Y	4
301	2	N	N	1
302	1	N	N	3
303	1	N	N	0
304	1	N	N	1
305	1	N	Y	0
306	1	N	N	2
307	1	N	N	0
308	1	N	N	0
309	3	N	N	5
310	1	N	Y	0
311	1	N	Y	2
312	1	N	N	3
313	1	N	Y	4
314	3	N	N	6
315	3	N	N	2
316	2	N	N	5
317	1	N	N	5
318	2	N	N	0
319	3	N	Y	3
320	3	N	N	3
321	2	Y	Y	1
322	1	N	Y	4
323	1	N	N	4
324	3	N	N	4
325	2	N	N	3
326	2	N	N	6
327	1	N	Y	4
328	1	N	N	5
329	1	N	N	2
330	2	N	Y	0
331	2	Y	Y	3
332	1	N	N	0
333	1	N	N	0
334	1	N	N	0
335	1	N	Y	5
336	1	Y	Y	0
337	1	N	Y	0
338	1	Y	N	6
339	2	N	N	1
340	1	N	N	2
341	3	Y	Y	0
342	2	Y	Y	3
343	1	N	Y	6
344	1	N	Y	3
345	1	Y	Y	6
346	1	Y	Y	3
347	2	N	Y	5
348	2	N	N	5
349	1	N	Y	3
350	2	N	N	5
351	1	N	N	4
352	2	N	N	5
353	1	N	N	2
354	1	N	Y	4
355	2	N	Y	3
356	2	Y	Y	3
357	3	N	N	5
358	1	N	N	3
359	1	N	Y	3
360	3	N	N	6
361	3	Y	Y	1
362	1	N	N	5
363	1	N	N	0
364	1	Y	Y	4
365	1	Y	Y	0
366	2	N	N	4
367	1	Y	N	6
368	1	Y	N	0
369	1	Y	Y	2
370	1	N	N	3
371	1	N	Y	0
372	1	N	N	3
373	1	N	N	1
374	1	N	Y	3
375	1	N	Y	1
376	1	N	N	3
377	1	Y	N	3
378	2	N	N	3
379	1	Y	Y	2
380	1	N	N	0
381	1	Y	N	3
382	1	N	Y	0
383	2	Y	Y	4
384	2	N	Y	0
385	2	N	Y	3
386	2	N	N	4
387	1	N	N	4
388	1	N	Y	3
389	2	N	N	3
390	2	N	N	1
391	1	N	Y	0
392	1	N	N	1
393	1	N	Y	4
394	2	N	N	3
395	2	Y	Y	3
396	1	Y	N	3
397	1	N	N	5
398	2	Y	N	1
399	1	N	N	2
400	1	N	N	2
401	2	Y	N	5
402	2	N	Y	1
403	1	Y	Y	3
404	2	N	N	1
405	2	Y	N	0
406	1	Y	Y	3
407	2	N	N	4
408	1	N	N	0
409	1	N	N	5
410	2	Y	Y	0
411	2	N	Y	1
412	3	Y	Y	0
413	1	N	N	0
414	3	N	N	3
415	2	Y	Y	1
416	2	N	Y	3
417	1	N	N	1
418	3	Y	Y	0
419	2	Y	N	6
420	2	N	Y	2
421	1	N	N	0
422	2	N	N	6
423	2	N	N	2
424	2	N	Y	2
425	2	Y	Y	0
426	1	N	Y	0
427	1	N	Y	0
428	3	Y	Y	5
429	2	N	Y	3
430	2	Y	Y	0
431	3	Y	N	5
432	2	N	N	1
433	1	N	Y	5
434	1	N	N	3
435	2	N	N	4
436	1	Y	N	4
437	2	N	N	0
438	2	N	N	6
439	2	N	Y	0
440	2	Y	N	3
441	3	N	N	6
442	2	N	N	3
443	2	Y	Y	4
444	2	N	N	2
445	2	N	Y	0
446	2	Y	Y	6
447	2	N	N	3
448	2	N	N	5
449	2	Y	N	5
450	2	N	N	1
451	2	N	N	5
452	3	Y	N	1
453	2	Y	Y	3
454	2	N	N	3
455	1	N	N	0
456	2	N	N	2
457	2	N	N	3
458	2	Y	Y	3
459	2	N	N	2
460	2	N	N	4
461	2	N	Y	1
462	2	N	N	0
463	2	Y	N	0
464	2	N	N	0
465	1	Y	Y	0
466	3	Y	Y	3
467	2	N	N	0
468	2	N	Y	1
469	2	N	Y	3
470	1	N	N	5
471	3	Y	Y	3
472	2	N	N	5
473	2	N	N	3
474	2	N	N	3
475	2	N	N	6
476	1	N	N	4
477	1	N	Y	4
478	1	N	N	3
479	1	N	N	4
480	1	N	N	5
481	2	Y	N	5
482	2	Y	N	3
483	2	Y	Y	1
484	1	N	N	4
485	1	N	Y	1
486	2	N	Y	3
487	1	N	N	2
488	2	N	N	5
489	2	N	N	3
490	2	N	N	5
491	2	N	Y	1
492	3	N	N	0
493	1	Y	N	0
494	2	N	N	1
495	2	N	Y	0
496	2	Y	Y	2
497	2	Y	Y	3
498	2	N	Y	0
499	3	N	N	1
500	2	N	Y	3
501	1	N	Y	4
502	2	N	N	0
503	2	Y	Y	0
504	3	Y	Y	2
505	2	N	N	3
506	1	Y	Y	4
507	1	N	N	6
508	2	N	N	1
509	2	N	Y	0
510	1	N	N	0
511	2	N	Y	3
512	2	Y	Y	0
513	2	N	N	5
514	3	N	Y	2
515	3	N	N	1
516	2	N	N	3
517	2	N	N	3
518	1	Y	N	4
519	2	N	N	3
520	1	Y	Y	0
521	1	N	N	4
522	2	Y	Y	0
523	2	N	N	0
524	2	N	Y	1
525	2	N	N	0
526	2	N	N	4
527	2	N	N	1
528	2	Y	Y	3
529	2	N	N	5
530	1	N	Y	3
531	1	N	Y	2
532	2	N	N	2
533	2	Y	Y	2
534	2	Y	Y	0
535	2	N	N	3
536	2	Y	Y	0
537	3	N	Y	3
538	2	N	N	2
539	2	N	Y	1
540	2	N	N	4
541	1	N	N	3
542	1	N	N	3
543	2	Y	Y	0
544	2	Y	Y	2
545	2	N	N	3
546	2	N	Y	4
547	2	Y	N	3
548	2	N	Y	2
549	1	N	N	3
550	2	Y	Y	6
551	3	Y	Y	0
552	3	N	Y	0
553	1	N	N	0
554	2	Y	N	3
555	3	Y	Y	3
556	1	N	N	2
557	2	Y	N	0
558	2	N	N	4
559	2	N	N	2
560	2	Y	Y	0
561	3	N	Y	3
562	2	Y	Y	2
563	2	N	N	1
564	1	Y	Y	0
565	2	Y	Y	0
566	1	N	N	5
567	2	Y	N	2
568	2	N	N	5
569	2	N	Y	4
570	2	Y	Y	6
571	1	N	Y	3
572	2	Y	N	3
573	2	N	Y	0
574	2	N	Y	0
575	2	Y	N	3
576	3	N	N	0
577	2	N	Y	0
578	2	N	N	0
579	1	Y	Y	0
580	1	Y	N	5
581	2	N	N	2
582	2	N	Y	4
583	1	N	N	0
584	1	N	N	2
585	2	Y	Y	3
586	2	N	N	4
587	2	N	N	0
588	1	Y	N	4
589	2	Y	Y	6
590	1	N	N	3
591	2	N	N	5
592	1	N	N	3
593	1	N	Y	5
594	2	N	N	3
595	2	Y	Y	6
596	2	N	N	2
597	2	N	N	3
598	1	Y	N	2
599	2	N	Y	3
600	3	N	N	5
601	2	N	N	4
602	1	Y	Y	3
603	2	Y	Y	6
604	2	N	Y	3
605	2	N	N	6
606	2	N	Y	3
607	1	N	N	3
608	2	N	N	3
609	1	N	N	3
610	2	N	Y	0
611	2	N	N	2
612	2	N	N	0
613	1	N	Y	2
614	2	Y	Y	1
615	2	N	N	0
616	3	N	N	3
617	1	Y	Y	4
618	1	N	Y	1
619	2	N	Y	0
620	1	Y	N	3
621	1	Y	N	4
622	2	N	N	0
623	3	N	N	0
624	2	N	N	3
625	1	Y	Y	4
626	3	Y	N	0
627	2	N	N	3
628	1	N	N	0
629	1	N	Y	0
630	1	Y	Y	2
631	3	N	Y	1
632	2	N	N	0
633	1	Y	Y	3
634	2	N	N	3
635	1	N	Y	3
636	2	N	N	1
637	2	N	Y	2
638	1	N	Y	0
639	1	N	Y	3
640	1	N	N	1
641	1	Y	Y	0
642	1	Y	N	1
643	1	N	Y	0
644	1	N	Y	0
645	2	N	N	1
646	1	Y	N	3
647	2	Y	Y	1
648	2	N	N	4
649	1	N	N	3
650	3	N	N	3
651	2	Y	Y	0
652	1	N	N	3
653	2	N	N	0
654	2	N	N	5
655	1	N	N	4
656	1	Y	Y	2
657	2	N	N	2
658	2	N	N	6
659	2	N	Y	3
660	1	Y	Y	3
661	1	N	Y	4
662	1	Y	Y	1
663	1	N	N	2
664	2	N	N	5
665	1	Y	Y	3
666	2	Y	Y	0
667	1	N	Y	5
668	1	N	N	6
669	1	N	Y	0
670	3	N	Y	3
671	1	N	N	3
672	1	N	N	0
673	1	Y	N	3
674	1	N	N	0
675	2	N	N	3
676	1	Y	N	4
677	1	Y	N	2
678	1	N	N	4
679	2	Y	Y	2
680	1	Y	Y	3
681	2	N	Y	2
682	2	N	N	4
683	1	N	Y	6
684	3	Y	Y	2
685	3	Y	Y	3
686	2	Y	Y	1
687	3	N	N	0
688	1	N	N	0
689	1	N	N	3
690	1	N	N	3
691	2	N	N	6
692	2	N	N	3
693	2	N	Y	0
694	2	N	Y	0
695	1	N	Y	6
696	3	N	N	1
697	2	N	Y	5
698	1	N	N	0
699	2	N	Y	3
700	1	N	N	6
